# Supplementary material for: Morphological and Phytochemical Characterization of Old Ligurian Basil Accessions: Recovery of Old Biodiversity for Future Exploitation
Source: Plants (Basel). 2025 Feb 11;14(4):553. doi: 10.3390/plants14040553 (PMC11859914; doi:10.3390/plants14040553)
Supplement: Supplementary file 1 [file plants-14-00553-s001.zip]

Archive with 1 entries (1 files):
- plants-3393717-supplementary.pdf
